# Supplementary material for: Towards Maintenance 5.0: Resilience-Based Maintenance in AI-Driven Sustainable and Human-Centric Industrial Systems
Source: Sensors (Basel). 2025 Aug 16;25(16):5100. doi: 10.3390/s25165100 (PMC12389792; doi:10.3390/s25165100)
Supplement: Supplementary file 1 [file sensors-25-05100-s001.zip]

Archive with 1 entries (1 files):
- sensors-3761157-supplementary.pdf
